# Supplementary material for: Pattern and trends of Helicobacter pylori genotypes in gastric cancer: A Kenyan 8-year study
Source: Front Med (Lausanne). 2023 Feb 17;10:1119513. doi: 10.3389/fmed.2023.1119513 (PMC9981781; doi:10.3389/fmed.2023.1119513)
Supplement: Supplementary file 1 [file Table_1.XLSX]

## Sheet: Sheet1
Master Excel Sheet showing sample characteristics and analysis results
sample_type	hospital	allotted_id	year	sex	age	biopsy_location	type of histologic sample	diagnosis	histologic_grade (cases)	lauren_criteria (cases)	hp_histology	sydney_system (atrophy score)	sydney_system (chronic inflammation)	sydney_system (neutrophil activity)	sydney_system (intestinal metaplasia)	sydney_system (HP density)	hp_molecular	cagA	vacA_s1	vacA_s2	vacA_m1	vacA-m2
Case	AKUH_Nairobi	1	2012	F	60	N/A	Biopsy	Gastric adenocarcinoma	Poorly differentiated	Intestinal-type	0	N/A	N/A	N/A	N/A	N/A	0	0	0	0	0	0
Case	AKUH_Nairobi	2	2012	F	61	Antrum	Biopsy	Gastric adenocarcinoma	Moderately differentiated	Diffuse-type	0	N/A	N/A	N/A	N/A	N/A	1	1	1	0	0	1
Case	AKUH_Nairobi	3	2012	F	60	N/A	Biopsy	Gastric adenocarcinoma	Poorly differentiated	Diffuse-type	1	N/A	N/A	N/A	N/A	N/A	0	0	0	0	0	0
Case	AKUH_Nairobi	4	2012	M	52	N/A	Biopsy	Gastric adenocarcinoma	Poorly differentiated	Mixed	1	N/A	N/A	N/A	N/A	N/A	0	0	0	0	0	0
Case	AKUH_Nairobi	5	2012	M	40	N/A	Biopsy	Gastric adenocarcinoma	Poorly differentiated	Diffuse-type	0	N/A	N/A	N/A	N/A	N/A	0	0	0	0	0	0
Case	AKUH_Nairobi	6	2012	F	50	N/A	Biopsy	Gastric adenocarcinoma	Moderately differentiated	Intestinal-type	0	N/A	N/A	N/A	N/A	N/A	0	0	0	0	0	0
Case	AKUH_Nairobi	7	2012	F	50	N/A	Biopsy	Gastric adenocarcinoma	Poorly differentiated	Intestinal-type	0	N/A	N/A	N/A	N/A	N/A	0	0	0	0	0	0
Case	AKUH_Nairobi	8	2012	F	58	N/A	Biopsy	Gastric adenocarcinoma	Well differentiated	Intestinal-type	0	N/A	N/A	N/A	N/A	N/A	0	0	0	0	0	0
Case	AKUH_Nairobi	9	2013	M	76	N/A	Biopsy	Gastric adenocarcinoma	Poorly differentiated	Intestinal-type	0	N/A	N/A	N/A	N/A	N/A	0	0	0	0	0	0
Case	AKUH_Nairobi	10	2013	M	36	N/A	Biopsy	Gastric adenocarcinoma	Poorly differentiated	Mixed	0	N/A	N/A	N/A	N/A	N/A	1	1	1	0	0	0
Case	AKUH_Nairobi	11	2013	M	30	N/A	Biopsy	Gastric adenocarcinoma	Poorly differentiated	Intestinal-type	0	N/A	N/A	N/A	N/A	N/A	0	0	0	0	0	0
Case	AKUH_Nairobi	12	2013	M	70	N/A	Biopsy	Gastric adenocarcinoma	Moderately differentiated	Intestinal-type	0	N/A	N/A	N/A	N/A	N/A	0	0	0	0	0	0
Case	AKUH_Nairobi	13	2013	M	59	N/A	Biopsy	Gastric adenocarcinoma	Moderately differentiated	Intestinal-type	0	N/A	N/A	N/A	N/A	N/A	1	1	0	1	0	1
Case	AKUH_Nairobi	14	2013	M	32	N/A	Biopsy	Gastric adenocarcinoma	Moderately differentiated	Intestinal-type	0	N/A	N/A	N/A	N/A	N/A	0	0	0	0	0	0
Case	AKUH_Nairobi	15	2013	F	54	N/A	Biopsy	Gastric adenocarcinoma	Moderately differentiated	Intestinal-type	0	N/A	N/A	N/A	N/A	N/A	0	0	0	0	0	0
Case	AKUH_Nairobi	16	2013	M	63	N/A	Biopsy	Gastric adenocarcinoma	Moderately differentiated	Intestinal-type	0	N/A	N/A	N/A	N/A	N/A	0	0	0	0	0	0
Case	AKUH_Nairobi	17	2014	F	65	N/A	Biopsy	Gastric adenocarcinoma	Moderately differentiated	Intestinal-type	0	N/A	N/A	N/A	N/A	N/A	0	0	0	0	0	0
Case	AKUH_Nairobi	18	2014	F	80	N/A	Biopsy	Gastric adenocarcinoma	Poorly differentiated	Mixed	0	N/A	N/A	N/A	N/A	N/A	0	0	0	0	0	0
Case	AKUH_Nairobi	19	2014	M	92	N/A	Biopsy	Gastric adenocarcinoma	Moderately differentiated	Intestinal-type	0	N/A	N/A	N/A	N/A	N/A	0	0	0	0	0	0
Case	AKUH_Nairobi	20	2014	F	60	N/A	Biopsy	Gastric adenocarcinoma	Moderately differentiated	Intestinal-type	0	N/A	N/A	N/A	N/A	N/A	1	1	1	0	1	0
Case	AKUH_Nairobi	21	2014	F	53	N/A	Biopsy	Gastric adenocarcinoma	Moderately differentiated	Intestinal-type	0	N/A	N/A	N/A	N/A	N/A	0	0	0	0	0	0
Case	AKUH_Nairobi	22	2014	M	64	N/A	Biopsy	Gastric adenocarcinoma	Poorly differentiated	Intestinal-type	1	N/A	N/A	N/A	N/A	N/A	0	0	0	0	0	0
Case	AKUH_Nairobi	23	2015	M	77	N/A	Biopsy	Gastric adenocarcinoma	Moderately differentiated	Intestinal-type	0	N/A	N/A	N/A	N/A	N/A	0	0	0	0	0	0
Case	AKUH_Nairobi	24	2015	M	46	N/A	Biopsy	Gastric adenocarcinoma	Poorly differentiated	Diffuse-type	0	N/A	N/A	N/A	N/A	N/A	1	1	1	0	0	1
Case	AKUH_Nairobi	25	2015	M	45	Body	Biopsy	Gastric adenocarcinoma	Poorly differentiated	Diffuse-type	0	N/A	N/A	N/A	N/A	N/A	0	0	0	0	0	0
Case	AKUH_Nairobi	26	2015	F	74	GEJ	Biopsy	Gastric adenocarcinoma	Moderately differentiated	Intestinal-type	0	N/A	N/A	N/A	N/A	N/A	0	0	0	0	0	0
Case	AKUH_Nairobi	27	2015	M	75	N/A	Biopsy	Gastric adenocarcinoma	Moderately differentiated	Diffuse-type	0	N/A	N/A	N/A	N/A	N/A	0	0	0	0	0	0
Case	AKUH_Nairobi	28	2015	M	78	N/A	Biopsy	Gastric adenocarcinoma	Moderately differentiated	Intestinal-type	0	N/A	N/A	N/A	N/A	N/A	0	0	0	0	0	0
Case	AKUH_Nairobi	29	2015	M	50	Antrum	Biopsy	Gastric adenocarcinoma	Poorly differentiated	Diffuse-type	0	N/A	N/A	N/A	N/A	N/A	0	0	0	0	0	0
Case	AKUH_Nairobi	30	2015	M	73	Antrum	Surgical specimen	Gastric adenocarcinoma	Moderately differentiated	Intestinal-type	0	N/A	N/A	N/A	N/A	N/A	1	1	1	0	0	0
Case	AKUH_Nairobi	31	2015	F	71	Antrum	Biopsy	Gastric adenocarcinoma	Moderately differentiated	Intestinal-type	0	N/A	N/A	N/A	N/A	N/A	0	0	0	0	0	0
Case	AKUH_Nairobi	32	2015	F	69	N/A	Biopsy	Gastric adenocarcinoma	Poorly differentiated	Intestinal-type	0	N/A	N/A	N/A	N/A	N/A	1	1	1	0	0	1
Case	AKUH_Nairobi	33	2015	M	33	N/A	Biopsy	Gastric adenocarcinoma	Moderately differentiated	Intestinal-type	0	N/A	N/A	N/A	N/A	N/A	0	0	0	0	0	0
Case	AKUH_Nairobi	34	2015	M	70	N/A	Biopsy	Gastric adenocarcinoma	Moderately differentiated	Intestinal-type	0	N/A	N/A	N/A	N/A	N/A	1	1	1	0	1	0
Case	AKUH_Nairobi	35	2015	M	84	N/A	Biopsy	Gastric adenocarcinoma	Poorly differentiated	NOS	0	N/A	N/A	N/A	N/A	N/A	0	0	0	0	0	0
Case	AKUH_Nairobi	36	2015	M	67	N/A	Biopsy	Gastric adenocarcinoma	Poorly differentiated	Diffuse-type	0	N/A	N/A	N/A	N/A	N/A	0	0	0	0	0	0
Case	AKUH_Nairobi	37	2016	M	30	N/A	Biopsy	Gastric adenocarcinoma	Moderately differentiated	Intestinal-type	0	N/A	N/A	N/A	N/A	N/A	1	1	1	0	1	0
Case	AKUH_Nairobi	38	2016	F	84	N/A	Biopsy	Gastric adenocarcinoma	Poorly differentiated	Intestinal-type	0	N/A	N/A	N/A	N/A	N/A	0	0	0	0	0	0
Case	AKUH_Nairobi	39	2016	F	57	N/A	Biopsy	Gastric adenocarcinoma	Poorly differentiated	Intestinal-type	1	N/A	N/A	N/A	N/A	N/A	0	0	0	0	0	0
Case	AKUH_Nairobi	40	2016	M	55	Antrum	Biopsy	Gastric adenocarcinoma	Moderately differentiated	Intestinal-type	0	N/A	N/A	N/A	N/A	N/A	0	0	0	0	0	0
Case	AKUH_Nairobi	41	2016	F	77	Cardia	Biopsy	Gastric adenocarcinoma	Moderately differentiated	Intestinal-type	0	N/A	N/A	N/A	N/A	N/A	0	0	0	0	0	0
Case	AKUH_Nairobi	42	2016	F	49	N/A	Biopsy	Gastric adenocarcinoma	Poorly differentiated	Intestinal-type	0	N/A	N/A	N/A	N/A	N/A	0	0	0	0	0	0
Case	AKUH_Nairobi	43	2016	F	75	N/A	Biopsy	Gastric adenocarcinoma	Moderately differentiated	Intestinal-type	0	N/A	N/A	N/A	N/A	N/A	0	0	0	0	0	0
Case	AKUH_Nairobi	44	2016	M	62	N/A	Biopsy	Gastric adenocarcinoma	Poorly differentiated	Diffuse-type	0	N/A	N/A	N/A	N/A	N/A	0	0	0	0	0	0
Case	AKUH_Nairobi	45	2017	F	44	N/A	Biopsy	Gastric adenocarcinoma	Poorly differentiated	Mixed	0	N/A	N/A	N/A	N/A	N/A	0	0	0	0	0	0
Case	AKUH_Nairobi	46	2017	F	70	N/A	Biopsy	Gastric adenocarcinoma	Poorly differentiated	Intestinal-type	0	N/A	N/A	N/A	N/A	N/A	0	0	0	0	0	0
Case	AKUH_Nairobi	47	2017	M	51	Cardia	Biopsy	Gastric adenocarcinoma	Poorly differentiated	Diffuse-type	0	N/A	N/A	N/A	N/A	N/A	0	0	0	0	0	0
Case	AKUH_Nairobi	48	2017	M	84	Body	Biopsy	Gastric adenocarcinoma	Poorly differentiated	Intestinal-type	0	N/A	N/A	N/A	N/A	N/A	1	1	0	1	0	1
Case	AKUH_Nairobi	49	2017	F	35	N/A	Biopsy	Gastric adenocarcinoma	Poorly differentiated	Diffuse-type	0	N/A	N/A	N/A	N/A	N/A	0	0	0	0	0	0
Case	AKUH_Nairobi	50	2017	M	58	N/A	Biopsy	Gastric adenocarcinoma	Poorly differentiated	Intestinal-type	0	N/A	N/A	N/A	N/A	N/A	1	1	1	0	1	0
Case	AKUH_Nairobi	51	2017	M	55	N/A	Biopsy	Gastric adenocarcinoma	Moderately differentiated	Intestinal-type	0	N/A	N/A	N/A	N/A	N/A	0	0	0	0	0	0
Case	AKUH_Nairobi	52	2017	M	67	Antrum	Biopsy	Gastric adenocarcinoma	Poorly differentiated	Diffuse-type	0	N/A	N/A	N/A	N/A	N/A	0	0	0	0	0	0
Case	AKUH_Nairobi	53	2017	F	66	N/A	Biopsy	Gastric adenocarcinoma	Poorly differentiated	Diffuse-type	0	N/A	N/A	N/A	N/A	N/A	0	0	0	0	0	0
Case	AKUH_Nairobi	54	2018	F	33	N/A	Biopsy	Gastric adenocarcinoma	Poorly differentiated	Diffuse-type	0	N/A	N/A	N/A	N/A	N/A	0	0	0	0	0	0
Case	AKUH_Nairobi	55	2018	F	35	N/A	Biopsy	Gastric adenocarcinoma	Moderately differentiated	NOS	1	N/A	N/A	N/A	N/A	N/A	0	0	0	0	0	0
Case	AKUH_Nairobi	56	2018	F	54	Antrum	Surgical specimen	Gastric adenocarcinoma	Moderately differentiated	Intestinal-type	0	N/A	N/A	N/A	N/A	N/A	0	0	0	0	0	0
Case	AKUH_Nairobi	57	2018	F	60	Antrum	Biopsy	Gastric adenocarcinoma	Moderately differentiated	Intestinal-type	1	N/A	N/A	N/A	N/A	N/A	1	1	1	0	1	0
Case	AKUH_Nairobi	58	2018	F	78	Antrum	Biopsy	Gastric adenocarcinoma	Poorly differentiated	Diffuse-type	0	N/A	N/A	N/A	N/A	N/A	0	0	0	0	0	0
Case	AKUH_Nairobi	59	2018	M	40	Antrum	Surgical specimen	Gastric adenocarcinoma	Poorly differentiated	Diffuse-type	1	N/A	N/A	N/A	N/A	N/A	1	1	1	1	1	1
Case	AKUH_Nairobi	60	2018	F	72	GEJ	Surgical specimen	Gastric adenocarcinoma	Moderately differentiated	Intestinal-type	0	N/A	N/A	N/A	N/A	N/A	1	0	0	1	0	1
Case	AKUH_Nairobi	61	2018	M	44	Antrum	Biopsy	Gastric adenocarcinoma	Poorly differentiated	Intestinal-type	0	N/A	N/A	N/A	N/A	N/A	0	0	0	0	0	0
Case	AKUH_Nairobi	62	2019	F	59	Antrum	Biopsy	Gastric adenocarcinoma	Poorly differentiated	Diffuse-type	0	N/A	N/A	N/A	N/A	N/A	0	0	0	0	0	0
Case	AKUH_Nairobi	63	2019	M	69	Body	Biopsy	Gastric adenocarcinoma	Poorly differentiated	Diffuse-type	0	N/A	N/A	N/A	N/A	N/A	0	0	0	0	0	0
Case	AKUH_Nairobi	64	2019	F	57	N/A	Biopsy	Gastric adenocarcinoma	Poorly differentiated	Diffuse-type	0	N/A	N/A	N/A	N/A	N/A	0	0	0	0	0	0
Case	AKUH_Nairobi	65	2019	F	77	N/A	Biopsy	Gastric adenocarcinoma	Poorly differentiated	Diffuse-type	0	N/A	N/A	N/A	N/A	N/A	0	0	0	0	0	0
Case	AKUH_Nairobi	66	2019	M	71	N/A	Biopsy	Gastric adenocarcinoma	Poorly differentiated	Diffuse-type	0	N/A	N/A	N/A	N/A	N/A	0	0	0	0	0	0
Case	AKUH_Nairobi	67	2019	F	23	N/A	Biopsy	Gastric adenocarcinoma	Poorly differentiated	Diffuse-type	0	N/A	N/A	N/A	N/A	N/A	0	0	0	0	0	0
Case	AKUH_Nairobi	68	2019	F	60	Body	Surgical specimen	Gastric adenocarcinoma	Poorly differentiated	Intestinal-type	0	N/A	N/A	N/A	N/A	N/A	0	0	0	0	0	0
Case	AKUH_Nairobi	69	2019	F	78	GEJ	Biopsy	Gastric adenocarcinoma	Poorly differentiated	Intestinal-type	0	N/A	N/A	N/A	N/A	N/A	0	0	0	0	0	0
Case	AKUH_Nairobi	70	2019	M	65	Antrum	Biopsy	Gastric adenocarcinoma	Moderately differentiated	Intestinal-type	0	N/A	N/A	N/A	N/A	N/A	0	0	0	0	0	0
Case	AKUH_Nairobi	71	2019	M	57	GEJ	Biopsy	Gastric adenocarcinoma	Moderately differentiated	Intestinal-type	0	N/A	N/A	N/A	N/A	N/A	0	0	0	0	0	0
Case	AKUH_Nairobi	72	2019	M	28	N/A	Biopsy	Gastric adenocarcinoma	Poorly differentiated	Diffuse-type	0	N/A	N/A	N/A	N/A	N/A	1	1	0	1	1	0
Case	AKUH_Nairobi	73	2019	M	67	Body	Biopsy	Gastric adenocarcinoma	Moderately differentiated	Intestinal-type	0	N/A	N/A	N/A	N/A	N/A	0	0	0	0	0	0
Case	AKUH_Nairobi	74	2019	M	72	Fundus	Biopsy	Gastric adenocarcinoma	Poorly differentiated	Diffuse-type	0	N/A	N/A	N/A	N/A	N/A	0	0	0	0	0	0
Case	AKUH_Nairobi	75	2019	M	65	N/A	Biopsy	Gastric adenocarcinoma	Poorly differentiated	Diffuse-type	0	N/A	N/A	N/A	N/A	N/A	1	1	1	0	1	0
Case	AKUH_Nairobi	76	2019	F	58	Antrum	Biopsy	Gastric adenocarcinoma	Poorly differentiated	Intestinal-type	0	N/A	N/A	N/A	N/A	N/A	1	1	0	0	1	0
Case	AKUH_Nairobi	77	2019	M	89	Antrum	Biopsy	Gastric adenocarcinoma	Moderately differentiated	Intestinal-type	0	N/A	N/A	N/A	N/A	N/A	0	0	0	0	0	0
Case	AKUH_Nairobi	78	2019	M	73	Antrum	Surgical specimen	Gastric adenocarcinoma	Poorly differentiated	Diffuse-type	0	N/A	N/A	N/A	N/A	N/A	0	0	0	0	0	0
Case	AKUH_Nairobi	79	2019	F	57	N/A	Biopsy	Gastric adenocarcinoma	Poorly differentiated	Diffuse-type	0	N/A	N/A	N/A	N/A	N/A	1	1	1	0	1	0
Case	AKUH_Nairobi	80	2019	M	67	N/A	Biopsy	Gastric adenocarcinoma	Moderately differentiated	Intestinal-type	0	N/A	N/A	N/A	N/A	N/A	0	0	0	0	0	0
Case	AKUH_Nairobi	81	2019	F	59	N/A	Biopsy	Gastric adenocarcinoma	Moderately differentiated	Intestinal-type	0	N/A	N/A	N/A	N/A	N/A	0	0	0	0	0	0
Case	AKUH_Nairobi	82	2019	M	62	N/A	Biopsy	Gastric adenocarcinoma	Poorly differentiated	Mixed	0	N/A	N/A	N/A	N/A	N/A	0	0	0	0	0	0
Case	AKUH_Nairobi	83	2018	M	46	Antrum	Biopsy	Gastric adenocarcinoma	Moderately differentiated	Intestinal-type	0	N/A	N/A	N/A	N/A	N/A	0	0	0	0	0	0
Case	AKUH_Nairobi	84	2019	M	52	GEJ	Biopsy	Gastric adenocarcinoma	Moderately differentiated	Intestinal-type	0	N/A	N/A	N/A	N/A	N/A	0	0	0	0	0	0
Case	AKUH_Nairobi	85	2019	M	60	N/A	Biopsy	Gastric adenocarcinoma	Poorly differentiated	Intestinal-type	0	N/A	N/A	N/A	N/A	N/A	0	0	0	0	0	0
Case	AKUH_Nairobi	86	2019	M	60	Antrum	Surgical specimen	Gastric adenocarcinoma	Moderately differentiated	Mixed	0	N/A	N/A	N/A	N/A	N/A	0	0	0	0	0	0
Case	AKUH_Nairobi	87	2019	F	72	GEJ	Biopsy	Gastric adenocarcinoma	Poorly differentiated	Mixed	0	N/A	N/A	N/A	N/A	N/A	0	0	0	0	0	0
Case	AKUH_Nairobi	88	2019	F	54	GEJ	Biopsy	Gastric adenocarcinoma	Poorly differentiated	Mixed	0	N/A	N/A	N/A	N/A	N/A	0	0	0	0	0	0
Case	AKUH_Nairobi	89	2019	M	52	GEJ	Biopsy	Gastric adenocarcinoma	Moderately differentiated	Intestinal-type	0	N/A	N/A	N/A	N/A	N/A	0	0	0	0	0	0
Case	AKUH_Nairobi	90	2019	F	59	GEJ	Surgical specimen	Gastric adenocarcinoma	Moderately differentiated	Intestinal-type	0	N/A	N/A	N/A	N/A	N/A	0	0	0	0	0	0
Case	AKUH_Nairobi	91	2019	F	69	N/A	Biopsy	Gastric adenocarcinoma	Poorly differentiated	NOS	0	N/A	N/A	N/A	N/A	N/A	1	0	0	1	0	1
Case	AKUH_Nairobi	92	2019	M	68	GEJ	Biopsy	Gastric adenocarcinoma	Moderately differentiated	Intestinal-type	0	N/A	N/A	N/A	N/A	N/A	1	0	0	0	0	1
Case	AKUH_Nairobi	93	2019	M	58	Antrum	Biopsy	Gastric adenocarcinoma	Poorly differentiated	Diffuse-type	0	N/A	N/A	N/A	N/A	N/A	0	0	0	0	0	0
Case	AKUH_Nairobi	94	2019	M	40	Antrum	Surgical specimen	Gastric adenocarcinoma	Poorly differentiated	Mixed	0	N/A	N/A	N/A	N/A	N/A	1	1	0	1	1	0
Case	AKUH_Nairobi	95	2019	M	49	Body	Biopsy	Gastric adenocarcinoma	Poorly differentiated	NOS	0	N/A	N/A	N/A	N/A	N/A	0	0	0	0	0	0
Case	AKUH_Nairobi	96	2019	F	46	GEJ	Biopsy	Gastric adenocarcinoma	Poorly differentiated	NOS	0	N/A	N/A	N/A	N/A	N/A	0	0	0	0	0	0
Case	AKUH_Nairobi	97	2019	F	42	GEJ	Biopsy	Gastric adenocarcinoma	Moderately differentiated	Diffuse-type	0	N/A	N/A	N/A	N/A	N/A	0	0	0	0	0	0
Case	AKUH_Nairobi	98	2019	M	65	GEJ	Biopsy	Gastric adenocarcinoma	Moderately differentiated	Intestinal-type	0	N/A	N/A	N/A	N/A	N/A	0	0	0	0	0	0
Case	AKUH_Nairobi	99	2019	M	76	GEJ/cardia	Biopsy	Gastric adenocarcinoma	Moderately differentiated	Intestinal-type	0	N/A	N/A	N/A	N/A	N/A	1	0	0	1	1	0
Case	AKUH_Nairobi	100	2019	M	64	GEJ	Biopsy	Gastric adenocarcinoma	Poorly differentiated	NOS	0	N/A	N/A	N/A	N/A	N/A	0	0	0	0	0	0
Case	AKUH_Nairobi	101	2019	M	57	Antrum	Biopsy	Gastric adenocarcinoma	Moderately differentiated	Intestinal-type	0	N/A	N/A	N/A	N/A	N/A	0	0	0	0	0	0
Case	AKUH_Nairobi	102	2019	M	71	Cardia	Biopsy	Gastric adenocarcinoma	Moderately differentiated	Intestinal-type	0	N/A	N/A	N/A	N/A	N/A	0	0	0	0	0	0
Case	AKUH_Nairobi	103	2019	M	76	N/A	Biopsy	Gastric adenocarcinoma	Poorly differentiated	Intestinal-type	0	N/A	N/A	N/A	N/A	N/A	1	0	1	0	1	0
Case	AKUH_Nairobi	104	2019	M	60	N/A	Biopsy	Gastric adenocarcinoma	Poorly differentiated	Mixed	0	N/A	N/A	N/A	N/A	N/A	0	0	0	0	0	0
Case	AKUH_Nairobi	105	2019	M	74	GEJ	Biopsy	Gastric adenocarcinoma	Poorly differentiated	Intestinal-type	0	N/A	N/A	N/A	N/A	N/A	0	0	0	0	0	0
Case	AKUH_Nairobi	106	2019	F	80	Antrum	Biopsy	Gastric adenocarcinoma	Moderately differentiated	Intestinal-type	0	N/A	N/A	N/A	N/A	N/A	0	0	0	0	0	0
Case	AKUH_Nairobi	107	2019	F	75	Cardia	Biopsy	Gastric adenocarcinoma	Moderately differentiated	Intestinal-type	0	N/A	N/A	N/A	N/A	N/A	0	0	0	0	0	0
Case	AKUH_Nairobi	108	2019	M	53	N/A	Biopsy	Gastric adenocarcinoma	Moderately to poorly differentiated	Diffuse-type	0	N/A	N/A	N/A	N/A	N/A	0	0	0	0	0	0
Case	AKUH_Nairobi	109	2019	M	46	N/A	Biopsy	Gastric adenocarcinoma	Poorly differentiated	NOS	0	N/A	N/A	N/A	N/A	N/A	0	0	0	0	0	0
Case	AKUH_Kisumu	110	2017	M	63	GEJ	Biopsy	Gastric adenocarcinoma	Poorly differentiated	Diffuse-type	0	N/A	N/A	N/A	N/A	N/A	0	0	0	0	0	0
Case	AKUH_Kisumu	111	2017	M	48	GEJ	Biopsy	Gastric adenocarcinoma	Poorly differentiated	Intestinal-type	1	N/A	N/A	N/A	N/A	N/A	0	0	0	0	0	0
Case	AKUH_Kisumu	112	2017	M	72	GEJ	Biopsy	Gastric adenocarcinoma	Well differentiated	Intestinal-type	0	N/A	N/A	N/A	N/A	N/A	0	0	0	0	0	0
Case	AKUH_Kisumu	113	2017	M	69	GEJ	Biopsy	Gastric adenocarcinoma	Poorly differentiated	Intestinal-type	0	N/A	N/A	N/A	N/A	N/A	0	0	0	0	0	0
Case	AKUH_Kisumu	114	2017	F	74	GEJ	Biopsy	Gastric adenocarcinoma	Poorly differentiated	Intestinal-type	0	N/A	N/A	N/A	N/A	N/A	1	0	1	0	0	1
Case	AKUH_Kisumu	115	2017	M	64	N/A	Biopsy	Gastric adenocarcinoma	Poorly differentiated	Intestinal-type	0	N/A	N/A	N/A	N/A	N/A	0	0	0	0	0	0
Case	AKUH_Kisumu	116	2017	F	40	N/A	Biopsy	Gastric adenocarcinoma	Poorly differentiated	Intestinal-type	1	N/A	N/A	N/A	N/A	N/A	1	0	0	1	0	1
Case	AKUH_Kisumu	117	2017	F	71	N/A	Biopsy	Gastric adenocarcinoma	Poorly differentiated	Intestinal-type	0	N/A	N/A	N/A	N/A	N/A	0	0	0	0	0	0
Case	AKUH_Kisumu	118	2017	M	85	N/A	Biopsy	Gastric adenocarcinoma	Poorly differentiated	Intestinal-type	0	N/A	N/A	N/A	N/A	N/A	0	0	0	0	0	0
Case	AKUH_Kisumu	119	2017	F	72	Fundus	Biopsy	Gastric adenocarcinoma	Poorly differentiated	Mixed	1	N/A	N/A	N/A	N/A	N/A	0	0	0	0	0	0
Case	AKUH_Kisumu	120	2017	M	21	Fundus	Biopsy	Gastric adenocarcinoma	Well differentiated	Intestinal-type	0	N/A	N/A	N/A	N/A	N/A	0	0	0	0	0	0
Case	AKUH_Kisumu	121	2017	F	73	N/A	Biopsy	Gastric adenocarcinoma	Poorly differentiated	Intestinal-type	1	N/A	N/A	N/A	N/A	N/A	1	0	0	1	1	0
Case	AKUH_Kisumu	122	2017	M	76	N/A	Biopsy	Gastric adenocarcinoma	Moderately differentiated	Intestinal-type	0	N/A	N/A	N/A	N/A	N/A	1	0	0	1	1	0
Case	AKUH_Kisumu	123	2017	M	65	Fundus	Biopsy	Gastric adenocarcinoma	Poorly differentiated	Diffuse-type	1	N/A	N/A	N/A	N/A	N/A	1	0	1	0	1	0
Case	AKUH_Kisumu	124	2018	M	70	N/A	Biopsy	Gastric adenocarcinoma	Poorly differentiated	Intestinal-type	0	N/A	N/A	N/A	N/A	N/A	0	0	0	0	0	0
Case	AKUH_Kisumu	125	2018	M	56	Antrum	Biopsy	Gastric adenocarcinoma	Poorly differentiated	Intestinal-type	0	N/A	N/A	N/A	N/A	N/A	1	0	0	1	1	0
Case	AKUH_Kisumu	126	2014	M	77	Antrum	Biopsy	Gastric adenocarcinoma	Poorly differentiated	Diffuse-type	0	N/A	N/A	N/A	N/A	N/A	1	0	1	0	1	0
Case	AKUH_Kisumu	127	2013	M	67	GEJ	Biopsy	Gastric adenocarcinoma	Poorly differentiated	Intestinal-type	1	N/A	N/A	N/A	N/A	N/A	1	0	0	1	1	0
Case	AKUH_Kisumu	128	2015	M	50	N/A	Biopsy	Gastric adenocarcinoma	Poorly differentiated	Diffuse-type	0	N/A	N/A	N/A	N/A	N/A	0	0	0	0	0	0
Case	AKUH_Kisumu	129	2012	F	52	N/A	Biopsy	Gastric adenocarcinoma	Well differentiated	Intestinal-type	0	N/A	N/A	N/A	N/A	N/A	1	0	1	0	0	1
Case	AKUH_Kisumu	130	2015	F	56	GEJ	Biopsy	Gastric adenocarcinoma	Poorly differentiated	Intestinal-type	0	N/A	N/A	N/A	N/A	N/A	0	0	0	0	0	0
Case	AKUH_Kisumu	131	2012	F	65	Fundus	Biopsy	Gastric adenocarcinoma	Poorly differentiated	Intestinal-type	0	N/A	N/A	N/A	N/A	N/A	1	1	1	0	1	0
Case	AKUH_Kisumu	132	2015	M	61	Antrum	Biopsy	Gastric adenocarcinoma	Poorly differentiated	Intestinal-type	0	N/A	N/A	N/A	N/A	N/A	0	0	0	0	0	0
Case	AKUH_Kisumu	133	2017	M	90	Fundus	Biopsy	Gastric adenocarcinoma	Moderately differentiated	Intestinal-type	0	N/A	N/A	N/A	N/A	N/A	0	0	0	0	0	0
Case	AKUH_Kisumu	134	2015	M	60	N/A	Biopsy	Gastric adenocarcinoma	Poorly differentiated	Intestinal-type	0	N/A	N/A	N/A	N/A	N/A	1	0	1	0	1	0
Case	AKUH_Kisumu	135	2013	M	78	Antrum	Biopsy	Gastric adenocarcinoma	Poorly differentiated	Diffuse-type	0	N/A	N/A	N/A	N/A	N/A	0	0	0	0	0	0
Case	AKUH_Kisumu	136	2014	M	46	N/A	Biopsy	Gastric adenocarcinoma	Moderately differentiated	Intestinal-type	0	N/A	N/A	N/A	N/A	N/A	1	1	1	0	1	0
Case	AKUH_Kisumu	137	2014	F	68	N/A	Biopsy	Gastric adenocarcinoma	Moderately differentiated	Intestinal-type	1	N/A	N/A	N/A	N/A	N/A	1	0	1	0	0	1
Case	AKUH_Kisumu	138	2015	M	83	N/A	Biopsy	Gastric adenocarcinoma	Moderately differentiated	Intestinal-type	0	N/A	N/A	N/A	N/A	N/A	0	0	0	0	0	0
Case	AKUH_Kisumu	139	2013	M	68	N/A	Biopsy	Gastric adenocarcinoma	Poorly differentiated	Diffuse-type	0	N/A	N/A	N/A	N/A	N/A	0	0	0	0	0	0
Case	AKUH_Kisumu	140	2015	M	33	Antrum	Biopsy	Gastric adenocarcinoma	Moderately differentiated	Intestinal-type	1	N/A	N/A	N/A	N/A	N/A	0	0	0	0	0	0
Case	AKUH_Mombasa	141	2016	F	59	N/A	Biopsy	Gastric adenocarcinoma	Moderately differentiated	Intestinal-type	1	N/A	N/A	N/A	N/A	N/A	1	0	0	1	0	0
Case	AKUH_Mombasa	142	2019	F	61		Biopsy	Gastric adenocarcinoma	Poorly differentiated	Diffuse-type	0	N/A	N/A	N/A	N/A	N/A	0	0	0	0	0	0
Case	AKUH_Kisumu	143	2015	F	76	GEJ	Biopsy	Gastric adenocarcinoma	Moderately differentiated	Intestinal-type	0	N/A	N/A	N/A	N/A	N/A	1	1	0	1	0	0
Control	AKUH_Nairobi	1	2018	F	60	Body	Biopsy	Chronic gastritis	N/A	N/A	0	0	2	0	1	0	1	0	0	1	0	1
Control	AKUH_Nairobi	2	2015	F	61	N/A	Biopsy	Atrophic gastritis	N/A	N/A	0	1	1	0	0	0	0	0	0	0	0	0
Control	AKUH_Nairobi	3	2018	F	60	Antrum	Biopsy	Chronic gastritis	N/A	N/A	1	0	3	3	0	3	0	0	0	0	0	0
Control	AKUH_Nairobi	4	2016	M	52	N/A	Biopsy	Chronic gastritis	N/A	N/A	0	0	1	0	0	0	1	0	0	1	0	1
Control	AKUH_Nairobi	5	2018	M	40	Antrum	Biopsy	No pathology	N/A	N/A	0	N/A	N/A	N/A	N/A	N/A	1	0	0	1	0	1
Control	AKUH_Nairobi	6	2014	F	50	Antrum	Biopsy	No pathology	N/A	N/A	0	N/A	N/A	N/A	N/A	N/A	0	0	0	0	0	0
Control	AKUH_Nairobi	7	2018	F	50	Body	Biopsy	Chronic gastritis	N/A	N/A	0	0	1	0	0	0	1	0	0	1	0	1
Control	AKUH_Nairobi	8	2018	F	58	N/A	Biopsy	No pathology	N/A	N/A	0	N/A	N/A	N/A	N/A	N/A	0	0	0	0	0	0
Control	AKUH_Nairobi	9	2018	M	76	Antrum	Biopsy	Chronic gastritis	N/A	N/A	0	0	1	0	0	0	0	0	0	0	0	0
Control	AKUH_Nairobi	10	2018	M	36	Antrum	Biopsy	No pathology	N/A	N/A	0	N/A	N/A	N/A	N/A	N/A	0	0	0	0	0	0
Control	AKUH_Nairobi	11	2018	M	30	Body	Biopsy	Chronic gastritis	N/A	N/A	0	0	1	0	0	0	0	0	0	0	0	0
Control	AKUH_Nairobi	12	2018	M	70	Body	Biopsy	Chronic ulcer	N/A	N/A	0	N/A	N/A	N/A	N/A	N/A	0	0	0	0	0	0
Control	AKUH_Nairobi	13	2015	M	59	Antrum	Biopsy	Chronic gastritis	N/A	N/A	0	0	1	0	0	0	0	0	0	0	0	0
Control	AKUH_Nairobi	14	2018	M	32	N/A	Biopsy	No pathology	N/A	N/A	0	N/A	N/A	N/A	N/A	N/A	0	0	0	0	0	0
Control	AKUH_Nairobi	15	2017	F	54	Antrum	Biopsy	Chronic gastritis	N/A	N/A	1	0	2	2	0	2	1	0	1	0	0	1
Control	AKUH_Nairobi	16	2018	M	63	N/A	Biopsy	Chronic gastritis	N/A	N/A	0	0	1	0	0	0	0	0	0	0	0	0
Control	AKUH_Nairobi	17	2018	F	65	N/A	Biopsy	Chronic gastritis	N/A	N/A	1	0	3	2	0	1	0	0	0	0	0	0
Control	AKUH_Nairobi	18	2018	F	80	N/A	Biopsy	No pathology	N/A	N/A	0	N/A	N/A	N/A	N/A	N/A	0	0	0	0	0	0
Control	AKUH_Nairobi	19	2018	M	92	Antrum	Biopsy	Chronic gastritis	N/A	N/A	0	0	1	0	0	0	0	0	0	0	0	0
Control	AKUH_Nairobi	20	2014	F	60	Antrum	Biopsy	Chronic gastritis	N/A	N/A	0	0	1	0	0	0	1	0	0	1	1	1
Control	AKUH_Nairobi	21	2018	F	53	Antrum	Biopsy	Chronic gastritis	N/A	N/A	0	0	1	0	0	0	0	0	0	0	0	0
Control	AKUH_Nairobi	22	2018	M	64	N/A	Biopsy	Chronic gastritis	N/A	N/A	0	0	1	0	1	0	0	0	0	0	0	0
Control	AKUH_Nairobi	23	2018	M	77	Antrum	Biopsy	Chronic gastritis	N/A	N/A	1	0	1	0	0	0	1	1	1	0	0	1
Control	AKUH_Nairobi	24	2018	M	46	Antrum	Biopsy	Chronic gastritis	N/A	N/A	0	2	2	2	0	0	0	0	0	0	0	0
Control	AKUH_Nairobi	25	2018	M	45	Body	Biopsy	Chronic gastritis	N/A	N/A	0	0	1	0	0	0	0	0	0	0	0	0
Control	AKUH_Nairobi	26	2018	F	74	Antrum	Biopsy	Chronic gastritis	N/A	N/A	0	0	1	1	0	0	0	0	0	0	0	0
Control	AKUH_Nairobi	27	2018	M	75	Antrum	Biopsy	Chronic gastritis	N/A	N/A	0	0	1	0	0	0	1	0	0	1	0	1
Control	AKUH_Nairobi	28	2019	M	78	Antrum	Biopsy	Chronic gastritis	N/A	N/A	0	0	2	0	1	0	0	0	0	0	0	0
Control	AKUH_Nairobi	29	2018	M	50	N/A	Biopsy	No pathology	N/A	N/A	0	N/A	N/A	N/A	N/A	N/A	0	0	0	0	0	0
Control	AKUH_Nairobi	30	2019	M	73	Body	Biopsy	Chronic gastritis	N/A	N/A	0	0	1	0	0	0	0	0	0	0	0	0
Control	AKUH_Nairobi	31	2018	F	71	Antrum	Biopsy	No pathology	N/A	N/A	0	N/A	N/A	N/A	N/A	N/A	1	1	1	0	0	1
Control	AKUH_Nairobi	32	2017	F	69	N/A	Biopsy	Chronic gastritis	N/A	N/A	0	0	3	3	0	0	0	0	0	0	0	0
Control	AKUH_Nairobi	33	2018	M	33	N/A	Biopsy	Chronic gastritis	N/A	N/A	1	0	3	3	0	1	0	0	0	0	0	0
Control	AKUH_Nairobi	34	2018	M	70	N/A	Biopsy	Chronic gastritis	N/A	N/A	0	0	1	0	0	0	0	0	0	0	0	0
Control	AKUH_Nairobi	35	2018	M	84	Antrum	Biopsy	Chronic gastritis	N/A	N/A	0	0	1	0	0	0	0	0	0	0	0	0
Control	AKUH_Nairobi	36	2018	M	67	Body	Biopsy	Chronic gastritis	N/A	N/A	0	0	1	0	0	0	0	0	0	0	0	0
Control	AKUH_Nairobi	37	2018	M	30	N/A	Biopsy	Atrophic gastritis	N/A	N/A	1	1	2	2	0	0	1	1	1	0	1	0
Control	AKUH_Nairobi	38	2016	F	84	Antrum	Biopsy	Chronic gastritis	N/A	N/A	0	0	2	2	0	1	0	0	0	0	0	0
Control	AKUH_Nairobi	39	2018	F	57	N/A	Biopsy	No pathology	N/A	N/A	0	N/A	N/A	N/A	N/A	N/A	0	0	0	0	0	0
Control	AKUH_Nairobi	40	2018	M	55	Antrum	Biopsy	No pathology	N/A	N/A	0	N/A	N/A	N/A	N/A	N/A	0	0	0	0	0	0
Control	AKUH_Nairobi	41	2017	F	77	N/A	Biopsy	Chronic gastritis	N/A	N/A	0	0	2	0	3	0	1	1	1	0	1	0
Control	AKUH_Nairobi	42	2018	F	49	N/A	Biopsy	No pathology	N/A	N/A	0	N/A	N/A	N/A	N/A	N/A	1	1	0	1	1	0
Control	AKUH_Nairobi	43	2017	F	75	Body	Biopsy	Chronic gastritis	N/A	N/A	1	0	3	3	0	1	0	0	0	0	0	0
Control	AKUH_Nairobi	44	2012	M	62	Antrum	Biopsy	Chronic gastritis	N/A	N/A	0	0	1	0	0	0	1	1	0	1	1	0
Control	AKUH_Nairobi	45	2016	F	44	Antrum	Biopsy	Chronic gastritis	N/A	N/A	0	0	1	0	0	0	1	1	0	1	0	1
Control	AKUH_Nairobi	46	2015	F	70	Antrum	Biopsy	Reactive gastropathy	N/A	N/A	0	N/A	N/A	N/A	N/A	N/A	0	0	0	0	0	0
Control	AKUH_Nairobi	47	2017	M	51	Antrum	Biopsy	No pathology	N/A	N/A	0	N/A	N/A	N/A	N/A	N/A	0	0	0	0	0	0
Control	AKUH_Nairobi	48	2019	M	84	N/A	Biopsy	Chronic gastritis	N/A	N/A	0	0	1	0	0	0	0	0	0	0	0	0
Control	AKUH_Nairobi	49	2018	F	35	N/A	Biopsy	No pathology	N/A	N/A	0	N/A	N/A	N/A	N/A	N/A	0	0	0	0	0	0
Control	AKUH_Nairobi	50	2012	M	58	Fundus	Biopsy	Chronic gastritis	N/A	N/A	0	1	1	1	1	0	1	1	0	1	1	0
Control	AKUH_Nairobi	51	2018	M	55	GEJ	Biopsy	No pathology	N/A	N/A	0	N/A	N/A	N/A	N/A	N/A	1	1	0	0	1	0
Control	AKUH_Nairobi	52	2018	M	67	Body	Biopsy	Chronic gastritis	N/A	N/A	0	0	1	1	0	0	0	0	0	0	0	0
Control	AKUH_Nairobi	53	2017	F	66	N/A	Biopsy	Chronic gastritis	N/A	N/A	1	0	2	2	0	3	1	1	0	1	1	0
Control	AKUH_Nairobi	54	2017	F	33	N/A	Biopsy	No pathology	N/A	N/A	0	N/A	N/A	N/A	N/A	N/A	1	1	0	0	1	0
Control	AKUH_Nairobi	55	2018	F	35	Body	Biopsy	Chronic gastritis	N/A	N/A	0	0	2	2	0	0	0	0	0	0	0	0
Control	AKUH_Nairobi	56	2018	F	54	Antrum	Biopsy	Chronic gastritis	N/A	N/A	1	1	2	1	0	2	1	1	0	1	0	1
Control	AKUH_Nairobi	57	2018	F	60	Antrum	Biopsy	No pathology	N/A	N/A	0	N/A	N/A	N/A	N/A	N/A	0	0	0	0	0	0
Control	AKUH_Nairobi	58	2013	F	78	Antrum	Biopsy	Chronic gastritis	N/A	N/A	0	0	3	3	0	0	0	0	0	0	0	0
Control	AKUH_Nairobi	59	2018	M	40	N/A	Biopsy	Chronic gastritis	N/A	N/A	0	0	1	0	0	0	0	0	0	0	0	0
Control	AKUH_Nairobi	60	2012	F	72	N/A	Biopsy	Chronic gastritis	N/A	N/A	0	0	1	0	0	0	0	0	0	0	0	0
Control	AKUH_Nairobi	61	2018	M	44	N/A	Biopsy	Chronic gastritis	N/A	N/A	0	0	1	0	0	1	1	1	1	0	1	0
Control	AKUH_Nairobi	62	2018	F	59	Antrum	Biopsy	Chronic gastritis	N/A	N/A	0	0	1	0	0	0	1	1	1	1	1	0
Control	AKUH_Nairobi	63	2018	M	69	Antrum	Biopsy	Chronic gastritis	N/A	N/A	0	0	1	0	0	0	0	0	0	0	0	0
Control	AKUH_Nairobi	64	2018	F	57	Antrum	Biopsy	Chronic gastritis	N/A	N/A	1	0	2	0	0	2	1	1	1	0	1	0
Control	AKUH_Nairobi	65	2018	F	77	N/A	Biopsy	Chronic gastritis	N/A	N/A	0	0	1	1	0	0	0	0	0	0	0	0
Control	AKUH_Nairobi	66	2012	M	71	Fundus	Biopsy	Chronic lymphocytic gastritis	N/A	N/A	0	0	2	1	0	0	0	0	0	0	0	0
Control	AKUH_Nairobi	67	2015	F	23	N/A	Biopsy	No pathology	N/A	N/A	0	N/A	N/A	N/A	N/A	N/A	0	0	0	0	0	0
Control	AKUH_Nairobi	68	2019	F	60	Body	Biopsy	No pathology	N/A	N/A	0	N/A	N/A	N/A	N/A	N/A	0	0	0	0	0	0
Control	AKUH_Nairobi	69	2019	F	78	Body	Biopsy	Chronic gastritis	N/A	N/A	0	0	1	0	0	0	0	0	0	0	0	0
Control	AKUH_Nairobi	70	2018	M	65	Antrum	Biopsy	No pathology	N/A	N/A	0	N/A	N/A	N/A	N/A	N/A	0	0	0	0	0	0
Control	AKUH_Nairobi	71	2012	M	57	N/A	Biopsy	No pathology	N/A	N/A	0	N/A	N/A	N/A	N/A	N/A	0	0	0	0	0	0
Control	AKUH_Nairobi	72	2018	M	28	N/A	Biopsy	Chronic gastritis	N/A	N/A	0	0	1	0	0	0	0	0	0	0	0	0
Control	AKUH_Nairobi	73	2018	M	67	N/A	Biopsy	No pathology	N/A	N/A	0	N/A	N/A	N/A	N/A	N/A	0	0	0	0	0	0
Control	AKUH_Nairobi	74	2013	M	72	Gastric (not specified)	Biopsy	No pathology	N/A	N/A	0	N/A	N/A	N/A	N/A	N/A	0	0	0	0	0	0
Control	AKUH_Nairobi	75	2018	M	65	Antrum	Biopsy	Chronic gastritis	N/A	N/A	1	0	2	2	0	1	0	0	0	0	0	0
Control	AKUH_Nairobi	76	2019	F	58	Body	Biopsy	Chronic gastritis	N/A	N/A	0	0	1	0	0	0	0	0	0	0	0	0
Control	AKUH_Nairobi	77	2018	M	89	Body	Biopsy	Chronic gastritis	N/A	N/A	0	0	1	1	1	1	0	0	0	0	0	0
Control	AKUH_Nairobi	78	2018	M	73	Antrum	Biopsy	Chronic gastritis	N/A	N/A	0	0	1	0	0	0	1	1	0	0	1	0
Control	AKUH_Nairobi	79	2018	F	57	Antrum	Biopsy	Chronic lymphocytic gastritis	N/A	N/A	1	0	3	3	0	1	0	0	0	0	0	0
Control	AKUH_Nairobi	80	2018	M	67	Antrum	Biopsy	Chronic gastritis	N/A	N/A	1	0	2	1	0	1	1	1	0	1	0	1
Control	AKUH_Nairobi	81	2018	F	59	N/A	Biopsy	Chronic gastritis	N/A	N/A	0	0	1	0	0	0	0	0	0	0	0	0
Control	AKUH_Nairobi	82	2019	M	62	Antrum	Biopsy	Chronic gastritis	N/A	N/A	0	0	1	0	0	0	1	1	0	1	0	1
Control	AKUH_Nairobi	83	2019	M	46	N/A	Biopsy	Chronic gastritis	N/A	N/A	1	0	2	0	0	1	0	0	0	0	0	0
Control	AKUH_Nairobi	84	2018	M	52	Antrum	Biopsy	Chronic lymphocytic gastritis	N/A	N/A	0	2	2	2	0	0	0	0	0	0	0	0
Control	AKUH_Nairobi	85	2018	M	60	N/A	Biopsy	Chronic gastritis	N/A	N/A	0	0	1	1	0	0	0	0	0	0	0	0
Control	AKUH_Nairobi	86	2018	M	60	N/A	Biopsy	Chronic gastritis	N/A	N/A	0	0	1	0	0	0	0	0	0	0	0	0
Control	AKUH_Nairobi	87	2018	F	72	N/A	Biopsy	Chronic lymphocytic gastritis	N/A	N/A	1	1	2	2	0	1	0	0	0	0	0	0
Control	AKUH_Nairobi	88	2018	F	54	N/A	Biopsy	Chronic lymphocytic gastritis	N/A	N/A	0	1	1	0	0	0	0	0	0	0	0	0
Control	AKUH_Nairobi	89	2018	M	52	N/A	Biopsy	No pathology	N/A	N/A	0	N/A	N/A	N/A	N/A	N/A	0	0	0	0	0	0
Control	AKUH_Nairobi	90	2018	F	59	N/A	Biopsy	Chronic gastritis	N/A	N/A	0	0	1	0	0	0	1	0	0	1	0	1
Control	AKUH_Nairobi	91	2018	F	69	Antrum	Biopsy	Chronic gastritis	N/A	N/A	0	0	1	0	0	0	0	0	0	0	0	0
Control	AKUH_Nairobi	92	2013	M	68	Antrum	Biopsy	No pathology	N/A	N/A	0	N/A	N/A	N/A	N/A	N/A	0	0	0	0	0	0
Control	AKUH_Nairobi	93	2018	M	58	Body	Biopsy	Chronic gastritis	N/A	N/A	0	0	1	0	0	0	0	0	0	0	0	0
Control	AKUH_Nairobi	94	2018	M	40	N/A	Biopsy	Chronic gastritis	N/A	N/A	0	0	1	0	0	0	0	0	0	0	0	0
Control	AKUH_Nairobi	95	2017	M	49	Body	Biopsy	Chronic gastritis	N/A	N/A	0	0	1	0	0	0	0	0	0	0	0	0
Control	AKUH_Nairobi	96	2017	F	46	N/A	Biopsy	No pathology	N/A	N/A	0	N/A	N/A	N/A	N/A	N/A	0	0	0	0	0	0
Control	AKUH_Nairobi	97	2014	F	42	Antrum	Biopsy	No pathology	N/A	N/A	0	N/A	N/A	N/A	N/A	N/A	1	0	1	0	0	1
Control	AKUH_Nairobi	98	2018	M	65	N/A	Biopsy	Chronic gastritis	N/A	N/A	1	0	1	1	0	0	1	0	0	1	0	1
Control	AKUH_Kisumu	99	2015	M	76	Gastric (not specified)	Biopsy	No pathology	N/A	N/A	0	N/A	N/A	N/A	N/A	N/A	0	0	0	0	0	0
Control	AKUH_Nairobi	100	2013	M	64	Gastric (not specified)	Biopsy	Chronic gastritis	N/A	N/A	1	0	3	3	0	1	0	0	0	0	0	0
Control	AKUH_Nairobi	101	2018	M	57	Antrum	Biopsy	No pathology	N/A	N/A	0	N/A	N/A	N/A	N/A	N/A	0	0	0	0	0	0
Control	AKUH_Nairobi	102	2018	M	71	Antrum	Biopsy	Chronic gastritis	N/A	N/A	0	0	1	0	1	0	0	0	0	0	0	0
Control	AKUH_Nairobi	103	2012	M	76	Antrum	Biopsy	Chronic gastritis	N/A	N/A	1	0	2	1	0	1	0	0	0	0	0	0
Control	AKUH_Nairobi	104	2012	M	60	Gastric (not specified)	Biopsy	No pathology	N/A	N/A	1	N/A	N/A	N/A	N/A	N/A	0	0	0	0	0	0
Control	AKUH_Nairobi	105	2012	M	74	Antrum	Biopsy	No pathology	N/A	N/A	0	N/A	N/A	N/A	N/A	N/A	0	0	0	0	0	0
Control	AKUH_Nairobi	106	2018	F	80	Gastric (not specified)	Biopsy	No pathology	N/A	N/A	0	N/A	N/A	N/A	N/A	N/A	0	0	0	0	0	0
Control	AKUH_Nairobi	107	2013	F	75	Gastric (not specified)	Biopsy	No pathology	N/A	N/A	0	N/A	N/A	N/A	N/A	N/A	0	0	0	0	0	0
Control	AKUH_Nairobi	108	2013	M	53	Gastric (not specified)	Biopsy	No pathology	N/A	N/A	0	N/A	N/A	N/A	N/A	N/A	0	0	0	0	0	0
Control	AKUH_Nairobi	109	2013	M	46	Gastric (not specified)	Biopsy	No pathology	N/A	N/A	0	N/A	N/A	N/A	N/A	N/A	0	0	0	0	0	0
Control	AKUH_Kisumu	110	2013	M	63	Antrum	Biopsy	Chronic gastritis	N/A	N/A	0	0	1	0	1	0	0	0	0	0	0	0
Control	AKUH_Kisumu	111	2013	M	48	Body	Biopsy	Chronic gastritis	N/A	N/A	0	0	2	2	0	0	0	0	0	0	0	0
Control	AKUH_Kisumu	112	2013	M	72	Gastric (not specified)	Biopsy	No pathology	N/A	N/A	0	0	0	0	0	0	0	0	0	0	0	0
Control	AKUH_Kisumu	113	2013	F	63	Gastric (not specified)	Biopsy	Pseudocyst wall	N/A	N/A	0	N/A	N/A	N/A	N/A	N/A	0	0	0	0	0	0
Control	AKUH_Kisumu	114	2013	M	69	Gastric (not specified)	Biopsy	No pathology	N/A	N/A	0	N/A	N/A	N/A	N/A	N/A	0	0	0	0	0	0
Control	AKUH_Kisumu	115	2013	M	64	Antrum	Biopsy	Chronic gastritis	N/A	N/A	0	0	1	0	0	0	0	0	0	0	0	0
Control	AKUH_Kisumu	116	2014	F	40	Antrum	Biopsy	Chronic gastritis	N/A	N/A	0	0	1	0	0	0	0	0	0	0	0	0
Control	AKUH_Kisumu	117	2013	F	71	Gastric (not specified)	Biopsy	Chronic gastritis	N/A	N/A	0	0	1	1	0	0	0	0	0	0	0	0
Control	AKUH_Kisumu	118	2014	M	85	Antrum	Biopsy	Chronic gastritis	N/A	N/A	1	0	1	1	0	2	0	0	0	0	0	0
Control	AKUH_Kisumu	119	2013	F	72	Antrum	Biopsy	Chronic gastritis	N/A	N/A	0	0	2	1	0	0	0	0	0	0	0	0
Control	AKUH_Kisumu	120	2014	M	21	Gastric (not specified)	Biopsy	Chronic gastritis	N/A	N/A	0	0	1	0	0	0	0	0	0	0	0	0
Control	AKUH_Kisumu	121	2013	F	73	Antrum	Biopsy	Chronic gastritis	N/A	N/A	1	0	1	1	0	2	0	0	0	0	0	0
Control	AKUH_Kisumu	122	2013	M	76	Gastric (not specified)	Biopsy	No pathology	N/A	N/A	0	N/A	N/A	N/A	N/A	N/A	0	0	0	0	0	0
Control	AKUH_Kisumu	123	2013	M	65	Body	Biopsy	No pathology	N/A	N/A	0	N/A	N/A	N/A	N/A	N/A	0	0	0	0	0	0
Control	AKUH_Kisumu	124	2015	M	70	Antrum	Biopsy	Chronic gastritis	N/A	N/A	0	0	1	0	0	0	0	0	0	0	0	0
Control	AKUH_Kisumu	125	2014	M	56	Antrum	Biopsy	Chronic gastritis	N/A	N/A	0	0	1	0	0	0	0	0	0	0	0	0
Control	AKUH_Kisumu	126	2014	M	77	Antrum	Biopsy	Chronic gastritis	N/A	N/A	0	0	1	0	0	0	0	0	0	0	0	0
Control	AKUH_Kisumu	127	2014	M	67	Gastric (not specified)	Biopsy	Chronic gastritis	N/A	N/A	0	0	1	0	0	0	0	0	0	0	0	0
Control	AKUH_Kisumu	128	2014	M	50	Body	Biopsy	Reactive gastropathy	N/A	N/A	0	0	1	0	0	0	0	0	0	0	0	0
Control	AKUH_Kisumu	129	2014	F	52	Gastric (not specified)	Biopsy	Acute gastritis with ulceration	N/A	N/A	0	0	1	2	0	0	0	0	0	0	0	0
Control	AKUH_Kisumu	130	2014	F	56	Antrum	Biopsy	Chronic gastritis	N/A	N/A	0	0	2	1	0	0	0	0	0	0	0	0
Control	AKUH_Kisumu	131	2015	F	65	Gastric (not specified)	Biopsy	Chronic gastritis	N/A	N/A	0	0	3	1	1	0	0	0	0	0	0	0
Control	AKUH_Kisumu	132	2014	M	61	Antrum	Biopsy	No pathology	N/A	N/A	0	N/A	N/A	N/A	N/A	N/A	0	0	0	0	0	0
Control	AKUH_Kisumu	133	2015	M	90	Body	Biopsy	Chronic gastritis	N/A	N/A	0	0	1	0	0	0	0	0	0	0	0	0
Control	AKUH_Kisumu	134	2015	M	60	Body	Biopsy	Chronic gastritis	N/A	N/A	1	0	2	0	0	2	0	0	0	0	0	0
Control	AKUH_Kisumu	135	2018	M	78	Gastric (not specified)	Biopsy	Benign hyperplastic polyps	N/A	N/A	0	N/A	N/A	N/A	N/A	N/A	0	0	0	0	0	0
Control	AKUH_Kisumu	136	2015	M	46	Body	Biopsy	No pathology	N/A	N/A	0	N/A	N/A	N/A	N/A	N/A	0	0	0	0	0	0
Control	AKUH_Kisumu	137	2015	F	68	Gastric (not specified)	Biopsy	Reactive gastropathy	N/A	N/A	0	0	1	0	1	0	0	0	0	0	0	0
Control	AKUH_Kisumu	138	2015	M	83	Body	Biopsy	Chronic gastritis	N/A	N/A	1	0	3	3	0	2	0	0	0	0	0	0
Control	AKUH_Kisumu	139	2018	M	68	Antrum	Biopsy	Reactive gastropathy	N/A	N/A	0	0	1	0	0	0	0	0	0	0	0	0
Control	AKUH_Kisumu	140	2015	M	33	Antrum	Biopsy	Chronic gastritis	N/A	N/A	0	0	1	0	0	0	0	0	0	0	0	0
Control	AKUH_Mombasa	141	2016	F	59	Gastric (not specified)	Biopsy	No pathology	N/A	N/A	0	N/A	N/A	N/A	N/A	N/A	0	0	0	0	0	0
Control	AKUH_Nairobi	142	2018	F	61	Gastric (not specified)	Biopsy	Chronic gastritis	N/A	N/A	0	0	1	0	0	0	0	0	0	0	0	0
Control	AKUH_Kisumu	143	2016	F	76	Gastric (not specified)	Biopsy	Chronic gastritis	N/A	N/A	0	0	1	1	0	0	0	0	0	0	0	0
